# Supplementary material for: A new species of Chelonus (Areselonus) (Hymenoptera, Braconidae) from India reared from Acrocercops lysibathra (Meyrick) on Cordia latifolia Roxb
Source: Zookeys. 2018 Feb 12;(737):75–80. doi: 10.3897/zookeys.737.20835 (PMC5904505; doi:10.3897/zookeys.737.20835)
Supplement: XML Treatment for Chelonus spinigaster [file zookeys.737.20835-treatment1.xml]

<!DOCTYPE tp:taxon-treatment
  PUBLIC "-//TaxonX//DTD Taxonomic Treatment Publishing DTD v0 20100105//EN" "tax-treatment-NSO.dtd">
<tp:taxon-treatment xmlns:tp="http://www.plazi.org/taxpub"><tp:treatment-meta><kwd-group><label>Taxon classification</label><kwd><named-content xmlns:xlink="http://www.w3.org/1999/xlink" content-type="kingdom">Animalia</named-content></kwd><kwd><named-content xmlns:xlink="http://www.w3.org/1999/xlink" content-type="order">Hymenoptera</named-content></kwd><kwd><named-content xmlns:xlink="http://www.w3.org/1999/xlink" content-type="family">Braconidae</named-content></kwd></kwd-group><mixed-citation publication-type="journal"><person-group><name><surname>Ahmad</surname><given-names>Zubair</given-names></name><name><surname>Ghramh</surname><given-names>Hamed A.</given-names></name></person-group><article-title>A new species of <tp:taxon-name><tp:taxon-name-part taxon-name-part-type="genus" reg="Chelonus">Chelonus</tp:taxon-name-part> (<tp:taxon-name-part taxon-name-part-type="subgenus" reg="Areselonus">Areselonus</tp:taxon-name-part>)</tp:taxon-name> (<tp:taxon-name><tp:taxon-name-part taxon-name-part-type="order">Hymenoptera</tp:taxon-name-part></tp:taxon-name>, <tp:taxon-name><tp:taxon-name-part taxon-name-part-type="family">Braconidae</tp:taxon-name-part></tp:taxon-name>) from India reared from <italic><tp:taxon-name><tp:taxon-name-part taxon-name-part-type="genus" reg="Acrocercops">Acrocercops</tp:taxon-name-part> <tp:taxon-name-part taxon-name-part-type="species" reg="lysibathra">lysibathra</tp:taxon-name-part></tp:taxon-name></italic> (Meyrick) on <italic><tp:taxon-name><tp:taxon-name-part taxon-name-part-type="genus" reg="Cordia">Cordia</tp:taxon-name-part> <tp:taxon-name-part taxon-name-part-type="species" reg="latifolia">latifolia</tp:taxon-name-part></tp:taxon-name></italic> Roxb.</article-title><source>Zookeys</source><day>12</day><month>2</month><year>2018</year><volume>2018</volume><issue>737</issue><fpage>75</fpage><lpage>80</lpage><pub-id pub-id-type="doi">10.3897/zookeys.737.20835</pub-id></mixed-citation></tp:treatment-meta><tp:nomenclature><tp:taxon-name>
              <tp:taxon-name-part taxon-name-part-type="genus" reg="Chelonus">Chelonus</tp:taxon-name-part>
              <tp:taxon-name-part taxon-name-part-type="species" reg="spinigaster">spinigaster</tp:taxon-name-part>
              <object-id xmlns:xlink="http://www.w3.org/1999/xlink" content-type="zoobank" xlink:type="simple">http://zoobank.org/E24FBAA6-A4BE-4E6B-9CB7-94AD497FB692</object-id>
            </tp:taxon-name><tp:taxon-status xmlns:xlink="http://www.w3.org/1999/xlink" xlink:type="simple">sp. n.</tp:taxon-status><xref ref-type="fig" rid="F1">Figs 1</xref><xref ref-type="fig" rid="F2">, 2–8</xref></tp:nomenclature><tp:treatment-sec sec-type="material" id="SECID0EYAAE"><title>Material examined.</title><p>Holotype, ♀, INDIA: Uttar Pradesh, Aligarh, 11. VIII. 1980., ex. <italic><tp:taxon-name><tp:taxon-name-part taxon-name-part-type="genus" reg="Acrocercop">Acrocercop</tp:taxon-name-part> <tp:taxon-name-part taxon-name-part-type="species" reg="lysibathra">lysibathra</tp:taxon-name-part></tp:taxon-name></italic> on <italic><tp:taxon-name><tp:taxon-name-part taxon-name-part-type="genus" reg="Cordia">Cordia</tp:taxon-name-part> <tp:taxon-name-part taxon-name-part-type="species" reg="latifolia">latifolia</tp:taxon-name-part></tp:taxon-name></italic> Roxb. (coll. Shujauddin) (HB-364, <abbrev xmlns:xlink="http://www.w3.org/1999/xlink" xlink:title="Insect Collection of the Department of Zoology, Aligarh Muslim University, Aligarh, India" id="ABBRID0EUBAE" xlink:type="simple">ZDAMU</abbrev>). Paratypes, 7♀, 14 ♂♂, with same data as holotype (HB-364, <abbrev xmlns:xlink="http://www.w3.org/1999/xlink" xlink:title="Insect Collection of the Department of Zoology, Aligarh Muslim University, Aligarh, India" id="ABBRID0EYBAE" xlink:type="simple">ZDAMU</abbrev>).</p><fig id="F1" position="float" orientation="portrait"><label>Figure 1.</label><caption><p>
                  <italic><tp:taxon-name><tp:taxon-name-part taxon-name-part-type="genus" reg="Chelonus">Chelonus</tp:taxon-name-part> <tp:taxon-name-part taxon-name-part-type="species" reg="spinigaster">spinigaster</tp:taxon-name-part></tp:taxon-name></italic> sp. n., female, holotype, habitus, lateral aspect.</p></caption><graphic xmlns:xlink="http://www.w3.org/1999/xlink" xlink:href="zookeys-737-075-g001.jpg" position="float" orientation="portrait" xlink:type="simple" id="oo_185709.jpg"/></fig></tp:treatment-sec><tp:treatment-sec sec-type="diagnosis" id="SECID0EUCAE"><title>Diagnosis.</title><p>
              <tp:taxon-name><tp:taxon-name-part taxon-name-part-type="genus" reg="Chelonus">Chelonus</tp:taxon-name-part> (<tp:taxon-name-part taxon-name-part-type="subgenus" reg="Areselonus">Areselonus</tp:taxon-name-part>) <tp:taxon-name-part taxon-name-part-type="species" reg="spinigaster">spinigaster</tp:taxon-name-part></tp:taxon-name> sp. n. is closely related to <italic><tp:taxon-name><tp:taxon-name-part taxon-name-part-type="genus" reg="Chelonus">C.</tp:taxon-name-part> (<tp:taxon-name-part taxon-name-part-type="subgenus" reg="Areselonus">A.</tp:taxon-name-part>) <tp:taxon-name-part taxon-name-part-type="species" reg="chailini">chailini</tp:taxon-name-part></tp:taxon-name></italic> (Walker &amp; Huddleston, 1987) but differs from it in having the metasoma strongly declivous below the spine (metasoma angled with apical spine, hardly or not declivous below spine in <italic><tp:taxon-name><tp:taxon-name-part taxon-name-part-type="genus" reg="Chelonus">C.</tp:taxon-name-part> (<tp:taxon-name-part taxon-name-part-type="subgenus" reg="Areselonus">A.</tp:taxon-name-part>) <tp:taxon-name-part taxon-name-part-type="species" reg="chailini">chailini</tp:taxon-name-part></tp:taxon-name></italic>); clypeus rugose (clypeus sparsely punctate in <italic><tp:taxon-name><tp:taxon-name-part taxon-name-part-type="genus" reg="Chelonus">C.</tp:taxon-name-part> (<tp:taxon-name-part taxon-name-part-type="subgenus" reg="Areselonus">A.</tp:taxon-name-part>) <tp:taxon-name-part taxon-name-part-type="species" reg="chailini">chailini</tp:taxon-name-part></tp:taxon-name></italic>); and the wings hyaline (wings partially infuscate apically in <italic><tp:taxon-name><tp:taxon-name-part taxon-name-part-type="genus" reg="Chelonus">C.</tp:taxon-name-part> (<tp:taxon-name-part taxon-name-part-type="subgenus" reg="Areselonus">A.</tp:taxon-name-part>) <tp:taxon-name-part taxon-name-part-type="species" reg="chailini">chailini</tp:taxon-name-part></tp:taxon-name></italic>).</p></tp:treatment-sec><tp:treatment-sec sec-type="description" id="SECID0EUFAE"><title>Description.</title><p>Holotype. Female: Body length: 2.4 mm.</p><p>
              <bold><italic>Head</italic></bold> 1.6× as wide as long; eye 1.7× as long as temple in dorsal view; frons strigose, slightly depressed, carina distinct; OOL = 1.5× POL; face rugulose, 1.8× as wide as high, carina absent; clypeus rugose; malar space twice basal width of mandible, latter with two subequal teeth; antenna 16-segmented, subfiliform, extending back slightly beyond base of metasoma, scape twice as long as broad, F1 almost 3.0× as long as wide, this ratio decreases gradually, F8–F11 almost as long as wide, F12–F13 slightly longer than wide and apical segment twice as long as wide.</p><p>
              <bold><italic>Mesosoma</italic></bold> 1.2× as long as wide in lateral view; mesoscutum reticulate-rugose, notauli shallow; scutellum reticulate; propodeum reticulate-rugose, lateral pair of tubercles almost as long as submedian pair.</p><p>
              <bold><italic>Wings</italic></bold>: Fore wing shorter than body; pterostigma twice as long as wide, slightly longer than 1-R1; 3-SR 1.6× as long as r; SR1 curved.</p><!--PageBreak--><p>
              <bold><italic>Legs</italic></bold>: Hind femur 3.3× as long as broad, 0.8× as long as hind tibia, hind tibia 1.3× as long wide and 1.3× longer than hind tarsus.</p><p>
              <bold><italic>Metasoma</italic></bold> 2.8× as long as high in lateral view, posteriorly distinctly less than twice as high as basally, strongly convex medially, reticulate-rugose with converging carinae on basal fourth and a small spine at apex; ventral opening not reaching apex, distance from ventral opening to apex of metasoma 1.7× as long as hind basitarsus; ovipositor sheaths in lateral view almost as long as hind basitarsus; metasoma strongly declivous below apical spine (Figs <xref ref-type="fig" rid="F2">7</xref>, <xref ref-type="fig" rid="F2">8</xref>).</p><fig id="F2" position="float" orientation="portrait"><label>Figures 2–8.</label><caption><p>
                  <italic><tp:taxon-name><tp:taxon-name-part taxon-name-part-type="genus" reg="Chelonus">Chelonus</tp:taxon-name-part> <tp:taxon-name-part taxon-name-part-type="species" reg="spinigaster">spinigaster</tp:taxon-name-part></tp:taxon-name></italic> sp. n., female, holotype. <bold>2</bold> Fore wing <bold>3</bold> hind leg <bold>4</bold> antenna of female <bold>5</bold> antenna (of male) <bold>6</bold> metasoma, dorsal aspect <bold>7</bold> metasoma, lateral view <bold>8</bold> apex of metasoma, lateral aspect.</p></caption><graphic xmlns:xlink="http://www.w3.org/1999/xlink" xlink:href="zookeys-737-075-g002.jpg" position="float" orientation="portrait" xlink:type="simple" id="oo_185710.jpg"/></fig><p>
              <bold><italic>Colour</italic></bold>: Head and mesosoma black; antenna yellow, gradually becoming brown towards apex; eyes black with yellowish tint; ocelli brownish black, stemmaticum black; metasoma brownish black; apical spine of metasoma and legs brown with fore and mid tibiae and tarsi yellowish, coxae blackish brown; wings hyaline, pterostigma, parastigma, veins C+SC+ R and 1-R1 brown, rest of veins slightly pigmented.</p><p>Male: Similar to female except rather elongated antenna; apex of metasoma devoid of a foramen.</p></tp:treatment-sec><tp:treatment-sec sec-type="host" id="SECID0ETIAE"><title>Host.</title><p>
              <italic><tp:taxon-name><tp:taxon-name-part taxon-name-part-type="genus" reg="Acrocercops">Acrocercops</tp:taxon-name-part> <tp:taxon-name-part taxon-name-part-type="species" reg="lysibathra">lysibathra</tp:taxon-name-part></tp:taxon-name></italic> (Meyrick).</p></tp:treatment-sec><tp:treatment-sec sec-type="distribution" id="SECID0EEJAE"><title>Distribution.</title><p>India: Uttar Pradesh.</p></tp:treatment-sec><tp:treatment-sec sec-type="etymology" id="SECID0EJJAE"><title>Etymology.</title><p>The species name refers to the presence of a spine on the metasoma.</p><!--PageBreak--><!--PageBreak--></tp:treatment-sec></tp:taxon-treatment>
